# Supplementary material for: A dynamic and expandable digital 3D-atlas maker for monitoring the temporal changes in tissue growth during hindbrain morphogenesis
Source: eLife. 2022 Sep 28;11:e78300. doi: 10.7554/eLife.78300 (PMC9635872; doi:10.7554/eLife.78300)
Supplement: Source data 1. [file elife-78300-data1.zip]

Archive with 28 entries (27 files):
- eLife Models/
- __MACOSX/._eLife Models
- eLife Models/Gad1b72hpfTimeMap.tif
- __MACOSX/eLife Models/._Gad1b72hpfTimeMap.tif
- eLife Models/Gad1b48hpfTimemap.tif
- __MACOSX/eLife Models/._Gad1b48hpfTimemap.tif
- eLife Models/isl1-72hpf.tif
- __MACOSX/eLife Models/._isl1-72hpf.tif
- eLife Models/vGlut2a72hpfTimeMap.tif
- __MACOSX/eLife Models/._vGlut2a72hpfTimeMap.tif
- eLife Models/48hpfTimeMap.tif
- __MACOSX/eLife Models/._48hpfTimeMap.tif
- eLife Models/Gad1b-48hpf.tif
- __MACOSX/eLife Models/._Gad1b-48hpf.tif
- eLife Models/Gad1b-72hpf.tif
- __MACOSX/eLife Models/._Gad1b-72hpf.tif
- eLife Models/72hpfTimeMap.tif
- __MACOSX/eLife Models/._72hpfTimeMap.tif
- eLife Models/vGlut2a48hpfTimeMap.tif
- __MACOSX/eLife Models/._vGlut2a48hpfTimeMap.tif
- eLife Models/vGlut2a-72hpf.tif
- __MACOSX/eLife Models/._vGlut2a-72hpf.tif
- eLife Models/vGlut2a-48hpf.tif
- __MACOSX/eLife Models/._vGlut2a-48hpf.tif
- eLife Models/Neurog1-72hpf.tif
- __MACOSX/eLife Models/._Neurog1-72hpf.tif
- eLife Models/Mu4127-72hpf.tif
- __MACOSX/eLife Models/._Mu4127-72hpf.tif
